# Supplementary material for: Essential and Toxic Elements in Infant Cereal in Brazil: Exposure Risk Assessment
Source: Int J Environ Res Public Health. 2024 Mar 22;21(4):381. doi: 10.3390/ijerph21040381 (PMC11050093; doi:10.3390/ijerph21040381)
Supplement: Supplementary file 1 [file ijerph-21-00381-s001.zip]

Archive with 1 entries (1 files):
- ijerph-2899230-supplementary.pdf
